# Supplementary material for: Protective Potential of β-Hydroxybutyrate against Glucose-Deprivation-Induced Neurotoxicity Involving the Modulation of Autophagic Flux and the Monomeric Aβ Level in Neuro-2a Cells
Source: Biomedicines. 2023 Feb 24;11(3):698. doi: 10.3390/biomedicines11030698 (PMC10045359; doi:10.3390/biomedicines11030698)
Supplement: Supplementary file 1 [file biomedicines-11-00698-s001.zip]

Archive with 1 entries (1 files):
- biomedicines-2225470-supplementary.pdf
